# Supplementary material for: Glycine- and Alanine-Intercalated Layered Double Hydroxides as Highly Efficient Adsorbents for Phosphate with Kinetic Advantages
Source: Nanomaterials (Basel). 2022 Feb 9;12(4):586. doi: 10.3390/nano12040586 (PMC8878144; doi:10.3390/nano12040586)
Supplement: Supplementary file 1 [file nanomaterials-12-00586-s001.zip]

Archive with 1 entries (1 files):
- nanomaterials-1542596-supplementary.pdf
